# Supplementary material for: Data for serum 1,5 anhydroglucitol concentration in different populations
Source: Data Brief. 2018 Sep 1;20:753–60. doi: 10.1016/j.dib.2018.08.165 (PMC6129696; doi:10.1016/j.dib.2018.08.165)
Supplement: Supplementary file 1 — Supplementary material [file mmc1.zip]

Archive with 7 entries (7 files):
- Welter coi_disclosure.pdf
- Aline coi_disclosure.pdf
- GPicheth et al coi_disclosure.pdf
- Katia Boritza coi_disclosure.pdf
- Mauren coi_disclosure.pdf
- Railson coi_disclosure.pdf
- Rego et al coi_disclosure.pdf
